# Supplementary material for: Integrated Proteo-Transcriptomic Analyses Reveal Insights into Regulation of Pollen Development Stages and Dynamics of Cellular Response to Apple Fruit Crinkle Viroid (AFCVd)-Infection in Nicotiana tabacum
Source: Int J Mol Sci. 2020 Nov 18;21(22):8700. doi: 10.3390/ijms21228700 (PMC7698868; doi:10.3390/ijms21228700)
Supplement: Supplementary file 1 [file ijms-21-08700-s001.zip]

Archive with 9 entries (9 files):
- Figure S1.tif
- Figure S2.tif
- Figure S3.tif
- Table S1.xlsx
- Table S2.xlsx
- Table S3.xlsx
- Table S4.xlsx
- Table S5.xlsx
- Table S6.docx
